# Supplementary material for: A Speed-Dependent Assessment of E-Textile-Based Sensor Technology: Validity of the Prevayl Wearable Heart Rate Monitor
Source: Sensors (Basel). 2026 May 26;26(11):3378. doi: 10.3390/s26113378 (PMC13259521; doi:10.3390/s26113378)
Supplement: Supplementary file 1 [file sensors-26-03378-s001.zip]

Archive with 1 entries (1 files):
- sensors-4300061-supplementary.xlsx
