# Supplementary material for: A Speed-Dependent Assessment of E-Textile-Based Sensor Technology: Validity of the Prevayl Wearable Heart Rate Monitor
Source: Sensors (Basel). 2026 May 26;26(11):3378. doi: 10.3390/s26113378 (PMC13259521; doi:10.3390/s26113378)
Supplement: Supplementary file 1 [file sensors-26-03378-s001.zip › sensors-4300061-supplementary.xlsx]

## Sheet: Sheet1
ID	Participant ID	Speed	ElapsedTime	ECG_Beats	Prevayl_Beats	Prevayl_Algorithm_HR	ECG BPM New	Prevayl BPM New
1	P0	0	4	6	6	83
2	P0	0	8	5	5	78
3	P0	0	12	5	5	75
4	P0	0	16	5	5	75
5	P0	0	20	4	5	77
6	P0	0	24	5	4	76
7	P0	0	28	6	5	72
8	P0	0	32	5	6	72
9	P0	0	36	5	5	74
10	P0	0	40	5	5	75
11	P0	0	44	5	6	78
12	P0	0	48	6	4	80
13	P0	0	52	5	6	77
14	P0	0	56	5	5	76
15	P0	0	60	5	5	77	77	77
16	P0	0	64	6	6	76
17	P0	0	68	5	5	78
18	P0	0	72	5	5	78
19	P0	0	76	6	5	79
20	P0	0	80	5	6	80
21	P0	0	84	5	5	78
22	P0	0	88	5	5	80
23	P0	0	92	5	5	79
24	P0	0	96	6	5	78
25	P0	0	100	5	6	78
26	P0	0	104	6	6	76
27	P0	0	108	6	5	79
28	P0	0	112	6	6	80
29	P0	0	116	6	6	82
30	P0	0	120	5	5	86	82	81
31	P0	4	124	6	6	88
32	P0	4	128	6	5	88
33	P0	4	132	7	7	87
34	P0	4	136	7	7	87
35	P0	4	140	6	7	90
36	P0	4	144	6	5	95
37	P0	4	148	6	6	99
38	P0	4	152	6	6	96
39	P0	4	156	6	6	92
40	P0	4	160	6	6	89
41	P0	4	164	6	6	87
42	P0	4	168	5	6	88
43	P0	4	172	6	5	89
44	P0	4	176	6	6	87
45	P0	4	180	5	6	87	90	90
46	P0	4	184	6	6	86
47	P0	4	188	6	5	85
48	P0	4	192	5	6	85
49	P0	4	196	6	6	84
50	P0	4	200	6	5	85
51	P0	4	204	6	6	84
52	P0	4	208	6	6	85
53	P0	4	212	5	6	87
54	P0	4	216	6	6	86
55	P0	4	220	6	5	87
56	P0	4	224	5	6	87
57	P0	4	228	5	5	85
58	P0	4	232	6	6	84
59	P0	4	236	6	5	82
60	P0	4	240	6	6	80	86	85
61	P0	6	244	6	6	81
62	P0	6	248	7	7	84
63	P0	6	252	6	6	88
64	P0	6	256	7	7	92
65	P0	6	260	6	6	94
66	P0	6	264	7	7	96
67	P0	6	268	6	6	97
68	P0	6	272	7	7	97
69	P0	6	276	7	6	97
70	P0	6	280	6	7	98
71	P0	6	284	7	7	98
72	P0	6	288	7	7	99
73	P0	6	292	6	6	100
74	P0	6	296	7	7	100
75	P0	6	300	7	7	100	99	99
76	P0	6	304	7	6	100
77	P0	6	308	6	7	100
78	P0	6	312	7	7	100
79	P0	6	316	6	6	101
80	P0	6	320	7	7	100
81	P0	6	324	6	6	98
82	P0	6	328	7	7	98
83	P0	6	332	7	7	97
84	P0	6	336	6	6	97
85	P0	6	340	7	7	98
86	P0	6	344	6	6	97
87	P0	6	348	7	7	98
88	P0	6	352	7	6	99
89	P0	6	356	7	7	97
90	P0	6	360	7	8	99	100	100
91	P0	8	364	7	7	101
92	P0	8	368	8	8	104
93	P0	8	372	7	7	109
94	P0	8	376	8	8	111
95	P0	8	380	8	8	112
96	P0	8	384	8	8	113
97	P0	8	388	8	8	114
98	P0	8	392	9	8	116
99	P0	8	396	8	8	118
100	P0	8	400	9	8	120
101	P0	8	404	8	8	121
102	P0	8	408	8	9	122
103	P0	8	412	8	8	123
104	P0	8	416	9	8	123
105	P0	8	420	8	9	123	121	120
106	P0	8	424	9	8	123
107	P0	8	428	8	9	124
108	P0	8	432	9	8	125
109	P0	8	436	8	8	125
110	P0	8	440	8	9	126
111	P0	8	444	9	9	125
112	P0	8	448	8	9	125
113	P0	8	452	9	8	125
114	P0	8	456	8	8	125
115	P0	8	460	8	9	125
116	P0	8	464	9	9	125
117	P0	8	468	8	9	125
118	P0	8	472	9	9	125
119	P0	8	476	8	9	126
120	P0	8	480	9	8	126	127	129
121	P0	10	484	9	9	127
122	P0	10	488	9	9	127
123	P0	10	492	8	8	128
124	P0	10	496	9	10	129
125	P0	10	500	9	9	130
126	P0	10	504	9	9	130
127	P0	10	508	10	10	130
128	P0	10	512	9	8	131
129	P0	10	516	9	10	131
130	P0	10	520	8	9	132
131	P0	10	524	9	9	133
132	P0	10	528	10	9	133
133	P0	10	532	10	9	133
134	P0	10	536	9	9	134
135	P0	10	540	9	10	134	136	137
136	P0	10	544	9	9	135
137	P0	10	548	9	9	136
138	P0	10	552	9	9	136
139	P0	10	556	9	10	135
140	P0	10	560	9	9	135
141	P0	10	564	9	9	135
142	P0	10	568	9	9	135
143	P0	10	572	10	9	136
144	P0	10	576	9	9	136
145	P0	10	580	9	10	136
146	P0	10	584	9	10	136
147	P0	10	588	9	9	136
148	P0	10	592	10	9	137
149	P0	10	596	10	9	137
150	P0	10	600	9	11	137	138	140
151	P0	12	604	10	9	138
152	P0	12	608	9	10	139
153	P0	12	612	10	9	140
154	P0	12	616	10	10	141
155	P0	12	620	10	10	142
156	P0	12	624	11	9	143
157	P0	12	628	10	10	144
158	P0	12	632	10	10	145
159	P0	12	636	10	10	145
160	P0	12	640	10	10	146
161	P0	12	644	10	10	147
162	P0	12	648	11	10	149
163	P0	12	652	10	10	150
164	P0	12	656	10	11	151
165	P0	12	660	11	10	151	152	148
166	P0	12	664	11	10	152
167	P0	12	668	10	11	152
168	P0	12	672	11	12	153
169	P0	12	676	11	10	153
170	P0	12	680	10	11	154
171	P0	12	684	10	12	154
172	P0	12	688	11	11	155
173	P0	12	692	11	12	155
174	P0	12	696	11	10	155
175	P0	12	700	10	11	155
176	P0	12	704	11	10	156
177	P0	12	708	10	12	156
178	P0	12	712	11	10	156
179	P0	12	716	10	11	156
180	P0	12	720	11	11	156	159	164
181	P0	5	724	10	11	156
182	P0	5	728	11	10	157
183	P0	5	732	10	11	157
184	P0	5	736	10	10	156
185	P0	5	740	10	10	155
186	P0	5	744	9	10	153
187	P0	5	748	10	9	151
188	P0	5	752	10	10	148
189	P0	5	756	9	9	146
190	P0	5	760	9	10	144
191	P0	5	764	9	9	143
192	P0	5	768	9	8	140
193	P0	5	772	8	11	137
194	P0	5	776	8	9	134
195	P0	5	780	8	8	131	140	145
196	P0	5	784	9	8	128
197	P0	5	788	7	8	126
198	P0	5	792	8	8	123
199	P0	5	796	8	8	121
200	P0	5	800	7	7	119
201	P0	5	804	8	8	118
202	P0	5	808	8	7	116
203	P0	5	812	7	8	115
204	P0	5	816	8	8	114
205	P0	5	820	7	7	112
206	P0	5	824	8	8	113
207	P0	5	828	7	7	112
208	P0	5	832	7	7	112
209	P0	5	836	7	7	111
210	P0	5	840	7	7	108	113	113
211	P0	1	844	7	7	107
212	P0	1	848	8	8	106
213	P0	1	852	7	7	106
214	P0	1	856	7	7	107
215	P0	1	860	7	7	109
216	P0	1	864	8	8	108
217	P0	1	868	7	7	108
218	P0	1	872	8	7	109
219	P0	1	876	7	8	109
220	P0	1	880	7	7	110
221	P0	1	884	7	7	111
222	P0	1	888	7	7	109
223	P0	1	892	7	7	108
224	P0	1	896	7	7	106
225	P0	1	900	7	7	104	108	108
226	P0	1	904	7	7	104
227	P0	1	908	6	7	103
228	P0	1	912	6	6	102
229	P0	1	916	7	6	101
230	P0	1	920	7	7	98
231	P0	1	924	6	7	98
232	P0	1	928	7	6	97
233	P0	1	932	6	7	97
234	P0	1	936	7	6	99
235	P0	1	940	6	7	98
236	P0	1	944	7	6	97
237	P0	1	948	6	7	97
238	P0	1	952	6	6	95
239	P0	1	956	6	6	95
240	P1	0	4	7	7	100
241	P1	0	8	7	7	100
242	P1	0	12	7	7	100
243	P1	0	16	6	6	100
244	P1	0	20	7	7	100
245	P1	0	24	7	7	101
246	P1	0	28	8	5	102
247	P1	0	32	7	8	104
248	P1	0	36	7	7	106
249	P1	0	40	6	6	104
250	P1	0	44	6	6	102
251	P1	0	48	7	7	100
252	P1	0	52	7	7	98
253	P1	0	56	7	7	99
254	P1	0	60	6	7	100	102	101
255	P1	0	64	6	6	100
256	P1	0	68	6	6	98
257	P1	0	72	6	6	96
258	P1	0	76	6	6	94
259	P1	0	80	7	7	93
260	P1	0	84	6	6	94
261	P1	0	88	7	7	94
262	P1	0	92	6	6	95
263	P1	0	96	7	7	98
264	P1	0	100	7	7	99
265	P1	0	104	7	7	102
266	P1	0	108	7	7	104
267	P1	0	112	8	7	104
268	P1	0	116	7	8	106
269	P1	0	120	6	6	105	99	99
270	P1	4	124	8	8	105
271	P1	4	128	6	6	105
272	P1	4	132	7	7	104
273	P1	4	136	7	7	103
274	P1	4	140	8	7	103
275	P1	4	144	7	8	106
276	P1	4	148	8	8	108
277	P1	4	152	8	8	113
278	P1	4	156	8	8	118
279	P1	4	160	8	8	119
280	P1	4	164	8	8	119
281	P1	4	168	8	8	118
282	P1	4	172	7	7	116
283	P1	4	176	7	8	115
284	P1	4	180	8	8	115	113	114
285	P1	4	184	8	8	116
286	P1	4	188	8	8	117
287	P1	4	192	8	8	117
288	P1	4	196	8	7	117
289	P1	4	200	8	8	117
290	P1	4	204	8	7	117
291	P1	4	208	8	8	119
292	P1	4	212	7	8	118
293	P1	4	216	8	8	116
294	P1	4	220	8	8	117
295	P1	4	224	7	7	114
296	P1	4	228	8	8	115
297	P1	4	232	7	7	115
298	P1	4	236	8	8	111
299	P1	4	240	8	8	113	117	116
300	P1	6	244	9	9	116
301	P1	6	248	9	8	121
302	P1	6	252	8	9	127
303	P1	6	256	9	7	129
304	P1	6	260	9	9	131
305	P1	6	264	8	7	129
306	P1	6	268	8	9	126
307	P1	6	272	8	8	126
308	P1	6	276	9	8	123
309	P1	6	280	8	9	124
310	P1	6	284	8	8	119
311	P1	6	288	9	9	119
312	P1	6	292	9	8	121
313	P1	6	296	8	9	122
314	P1	6	300	9	8	129	128	125
315	P1	6	304	9	9	129
316	P1	6	308	8	9	129
317	P1	6	312	9	8	129
318	P1	6	316	9	9	129
319	P1	6	320	8	9	128
320	P1	6	324	9	8	128
321	P1	6	328	8	8	128
322	P1	6	332	9	8	128
323	P1	6	336	9	10	130
324	P1	6	340	9	9	132
325	P1	6	344	9	8	133
326	P1	6	348	9	9	133
327	P1	6	352	9	9	134
328	P1	6	356	10	10	134
329	P1	6	360	10	10	137	134	133
330	P1	8	364	10	10	142
331	P1	8	368	10	9	147
332	P1	8	372	11	11	151
333	P1	8	376	10	10	157
334	P1	8	380	10	11	158
335	P1	8	384	10	10	156
336	P1	8	388	9	10	154
337	P1	8	392	10	10	148
338	P1	8	396	10	11	146
339	P1	8	400	10	11	153
340	P1	8	404	11	10	155
341	P1	8	408	10	9	158
342	P1	8	412	11	11	161
343	P1	8	416	11	12	157
344	P1	8	420	10	10	150	153	155
345	P1	8	424	11	13	146
346	P1	8	428	11	11	151
347	P1	8	432	11	11	149
348	P1	8	436	11	10	162
349	P1	8	440	11	12	167
350	P1	8	444	11	9	164
351	P1	8	448	11	10	172
352	P1	8	452	11	11	169
353	P1	8	456	11	12	170
354	P1	8	460	12	11	170
355	P1	8	464	11	11	166
356	P1	8	468	11	12	167
357	P1	8	472	11	12	164
358	P1	8	476	12	13	167
359	P1	8	480	12	13	169	168	171
360	P1	10	484	12	11	168
361	P1	10	488	12	10	173
362	P1	10	492	11	10	173
363	P1	10	496	12	11	171
364	P1	10	500	12	11	175
365	P1	10	504	12	13	175
366	P1	10	508	12	12	175
367	P1	10	512	12	11	177
368	P1	10	516	13	11	169
369	P1	10	520	11	12	171
370	P1	10	524	12	10	168
371	P1	10	528	12	11	156
372	P1	10	532	12	11	167
373	P1	10	536	12	12	167
374	P1	10	540	13	11	167	180	167
375	P1	10	544	12	12	177
376	P1	10	548	12	13	176
377	P1	10	552	12	12	176
378	P1	10	556	12	12	179
379	P1	10	560	13	12	182
380	P1	10	564	12	12	182
381	P1	10	568	12	12	182
382	P1	10	572	12	12	183
383	P1	10	576	13	11	183
384	P1	10	580	12	13	184
385	P1	10	584	12	12	184
386	P1	10	588	13	12	184
387	P1	10	592	12	13	184
388	P1	10	596	12	12	184
389	P1	10	600	13	12	184	184	182
390	P1	12	604	12	12	186
391	P1	12	608	13	13	187
392	P1	12	612	13	11	188
393	P1	12	616	12	13	186
394	P1	12	620	13	13	187
395	P1	12	624	13	11	187
396	P1	12	628	13	13	187
397	P1	12	632	12	13	189
398	P1	12	636	13	13	190
399	P1	12	640	13	12	190
400	P1	12	644	13	13	190
401	P1	12	648	12	13	191
402	P1	12	652	12	13	191
403	P1	12	656	13	12	186
404	P1	12	660	13	12	187	190	187
405	P1	12	664	13	12	187
406	P1	12	668	13	12	187
407	P1	12	672	12	13	192
408	P1	12	676	13	13	193
409	P1	12	680	13	13	191
410	P1	12	684	13	13	191
411	P1	12	688	13	13	192
412	P1	12	692	13	13	192
413	P1	12	696	13	12	194
414	P1	12	700	13	13	194
415	P1	12	704	13	13	194
416	P1	12	708	13	13	194
417	P1	12	712	12	11	194
418	P1	12	716	13	12	194
419	P1	12	720	13	13	194	193	189
420	P1	5	724	13	11	194
421	P1	5	728	13	12	195
422	P1	5	732	13	12	195
423	P1	5	736	13	12	194
424	P1	5	740	13	11	194
425	P1	5	744	12	13	192
426	P1	5	748	12	13	191
427	P1	5	752	12	12	189
428	P1	5	756	13	12	187
429	P1	5	760	12	13	186
430	P1	5	764	12	12	184
431	P1	5	768	12	12	182
432	P1	5	772	12	12	180
433	P1	5	776	11	11	179
434	P1	5	780	12	12	176	185	180
435	P1	5	784	11	11	174
436	P1	5	788	11	10	170
437	P1	5	792	7	6	164
438	P1	5	796	11	11	161
439	P1	5	800	11	11	159
440	P1	5	804	10	10	158
441	P1	5	808	10	11	160
442	P1	5	812	11	11	160
443	P1	5	816	11	11	160
444	P1	5	820	10	10	159
445	P1	5	824	10	10	158
446	P1	5	828	10	10	156
447	P1	5	832	10	10	153
448	P1	5	836	10	10	151
449	P1	5	840	10	10	149	153	152
450	P1	1	844	9	9	139
451	P1	1	848	9	9	138
452	P1	1	852	9	9	138
453	P1	1	856	9	9	138
454	P1	1	860	9	9	137
455	P1	1	864	9	9	137
456	P1	1	868	8	9	135
457	P1	1	872	9	9	133
458	P1	1	876	9	8	132
459	P1	1	880	9	9	131
460	P1	1	884	9	9	131
461	P1	1	888	8	9	132
462	P1	1	892	9	8	132
463	P1	1	896	8	9	131
464	P1	1	900	9	8	130	132	132
465	P1	1	904	8	8	129
466	P1	1	908	8	9	127
467	P1	1	912	9	8	126
468	P1	1	916	8	8	124
469	P1	1	920	8	9	123
470	P1	1	924	9	8	123
471	P1	1	928	8	9	123
472	P1	1	932	9	8	124
473	P1	1	936	8	9	126
474	P1	1	940	9	8	126
475	P1	1	944	8	9	127
476	P1	1	948	9	8	127
477	P1	1	952	8	9	126
478	P10	0	4	9	9	125
479	P10	0	8	9	10	130
480	P10	0	12	9	9	130
481	P10	0	16	9	8	131
482	P10	0	20	8	9	132
483	P10	0	24	9	9	132
484	P10	0	28	9	9	133
485	P10	0	32	9	9	132
486	P10	0	36	8	8	131
487	P10	0	40	8	9	129
488	P10	0	44	8	8	125
489	P10	0	48	8	8	123
490	P10	0	52	7	7	119
491	P10	0	56	8	7	115
492	P10	0	60	7	7	113	125	126
493	P10	0	64	8	7	111
494	P10	0	68	9	8	112
495	P10	0	72	7	6	113
496	P10	0	76	7	8	112
497	P10	0	80	8	8	113
498	P10	0	84	8	7	112
499	P10	0	88	6	7	112
500	P10	0	92	8	5	112
501	P10	0	96	7	7	110
502	P10	0	100	8	7	110
503	P10	0	104	9	8	110
504	P10	0	108	8	7	113
505	P10	0	112	7	6	112
506	P10	0	116	7	8	111
507	P10	0	120	7	7	111	114	106
508	P10	4	124	7	8	109
509	P10	4	128	8	7	109
510	P10	4	132	8	8	111
511	P10	4	136	8	8	113
512	P10	4	140	8	8	116
513	P10	4	144	8	8	119
514	P10	4	148	8	9	121
515	P10	4	152	9	8	122
516	P10	4	156	8	8	124
517	P10	4	160	12	9	125
518	P10	4	164	8	8	125
519	P10	4	168	9	9	126
520	P10	4	172	9	8	126
521	P10	4	176	10	9	128
522	P10	4	180	9	9	129	129	124
523	P10	4	184	9	9	130
524	P10	4	188	9	9	131
525	P10	4	192	9	8	132
526	P10	4	196	9	10	133
527	P10	4	200	10	9	134
528	P10	4	204	9	9	135
529	P10	4	208	9	9	136
530	P10	4	212	10	9	136
531	P10	4	216	9	10	137
532	P10	4	220	9	9	138
533	P10	4	224	9	10	139
534	P10	4	228	10	9	141
535	P10	4	232	9	10	142
536	P10	4	236	10	9	142
537	P10	4	240	10	10	144	140	139
538	P10	6	244	10	10	146
539	P10	6	248	10	10	148
540	P10	6	252	10	11	150
541	P10	6	256	10	10	151
542	P10	6	260	11	10	152
543	P10	6	264	10	10	152
544	P10	6	268	10	10	152
545	P10	6	272	11	11	153
546	P10	6	276	11	10	154
547	P10	6	280	11	11	155
548	P10	6	284	10	10	157
549	P10	6	288	12	11	154
550	P10	6	292	10	11	150
551	P10	6	296	10	10	150
552	P10	6	300	11	11	150	157	156
553	P10	6	304	11	11	153
554	P10	6	308	11	10	158
555	P10	6	312	9	11	158
556	P10	6	316	11	10	158
557	P10	6	320	11	11	157
558	P10	6	324	11	11	159
559	P10	6	328	12	11	161
560	P10	6	332	11	11	162
561	P10	6	336	12	12	165
562	P10	6	340	11	11	165
563	P10	6	344	11	11	165
564	P10	6	348	11	11	166
565	P10	6	352	11	11	166
566	P10	6	356	11	11	167
567	P10	6	360	10	12	168	164	165
568	P10	8	364	11	11	169
569	P10	8	368	12	12	170
570	P10	8	372	12	11	172
571	P10	8	376	12	12	173
572	P10	8	380	12	12	174
573	P10	8	384	12	11	174
574	P10	8	388	12	12	175
575	P10	8	392	11	12	175
576	P10	8	396	11	12	175
577	P10	8	400	12	11	172
578	P10	8	404	12	12	172
579	P10	8	408	10	12	172
580	P10	8	412	12	12	172
581	P10	8	416	12	11	176
582	P10	8	420	12	12	176	175	175
583	P10	8	424	12	12	176
584	P10	8	428	12	12	176
585	P10	8	432	12	11	176
586	P10	8	436	12	12	175
587	P10	8	440	11	12	175
588	P10	8	444	11	12	176
589	P10	8	448	12	12	176
590	P10	8	452	12	13	171
591	P10	8	456	12	12	171
592	P10	8	460	12	12	169
593	P10	8	464	12	11	170
594	P10	8	468	12	12	176
595	P10	8	472	12	12	176
596	P10	8	476	11	12	178
597	P10	8	480	12	13	179	177	180
598	P10	10	484	12	12	180
599	P10	10	488	12	12	180
600	P10	10	492	10	12	181
601	P10	10	496	12	12	182
602	P10	10	500	12	12	182
603	P10	10	504	11	13	182
604	P10	10	508	13	12	182
605	P10	10	512	11	12	183
606	P10	10	516	12	13	184
607	P10	10	520	10	12	184
608	P10	10	524	12	13	185
609	P10	10	528	13	12	185
610	P10	10	532	12	12	185
611	P10	10	536	12	13	185
612	P10	10	540	13	13	185	177	185
613	P10	10	544	12	13	185
614	P10	10	548	11	12	186
615	P10	10	552	12	13	187
616	P10	10	556	13	12	187
617	P10	10	560	12	13	188
618	P10	10	564	14	12	188
619	P10	10	568	13	13	188
620	P10	10	572	12	12	188
621	P10	10	576	12	13	188
622	P10	10	580	12	13	188
623	P10	10	584	12	12	188
624	P10	10	588	12	13	186
625	P10	10	592	12	13	186
626	P10	10	596	13	12	187
627	P10	10	600	12	13	187	184	189
628	P10	12	604	11	13	190
629	P10	12	608	12	13	190
630	P10	12	612	12	12	191
631	P10	12	616	13	13	191
632	P10	12	620	13	13	191
633	P10	12	624	12	13	191
634	P10	12	628	13	13	191
635	P10	12	632	10	12	192
636	P10	12	636	13	14	192
637	P10	12	640	11	13	192
638	P10	12	644	14	13	193
639	P10	12	648	12	13	190
640	P10	12	652	14	13	190
641	P10	12	656	12	13	190
642	P10	12	660	13	13	190	185	194
643	P10	12	664	14	13	193
644	P10	12	668	12	13	193
645	P10	12	672	11	12	183
646	P10	12	676	12	13	180
647	P10	12	680	13	13	181
648	P10	12	684	13	13	181
649	P10	12	688	13	13	191
650	P10	12	692	13	13	193
651	P10	12	696	13	13	193
652	P10	12	700	11	13	193
653	P10	12	704	13	12	193
654	P10	12	708	13	13	188
655	P10	12	712	13	12	188
656	P10	12	716	11	13	187
657	P10	12	720	12	13	185	187	192
658	P10	5	724	13	13	189
659	P10	5	728	13	12	189
660	P10	5	732	12	11	189
661	P10	5	736	11	10	190
662	P10	5	740	12	13	189
663	P10	5	744	13	13	189
664	P10	5	748	12	11	188
665	P10	5	752	13	12	188
666	P10	5	756	12	12	186
667	P10	5	760	12	12	184
668	P10	5	764	12	12	182
669	P10	5	768	12	12	180
670	P10	5	772	12	12	179
671	P10	5	776	11	12	178
672	P10	5	780	12	12	177	182	179
673	P10	5	784	12	12	177
674	P10	5	788	12	12	176
675	P10	5	792	12	12	176
676	P10	5	796	11	12	176
677	P10	5	800	12	11	176
678	P10	5	804	12	12	175
679	P10	5	808	11	11	174
680	P10	5	812	12	11	173
681	P10	5	816	11	11	170
682	P10	5	820	11	12	170
683	P10	5	824	12	11	169
684	P10	5	828	11	11	168
685	P10	5	832	11	12	169
686	P10	5	836	11	11	168
687	P10	5	840	11	11	167	172	172
688	P10	1	844	11	11	166
689	P10	1	848	11	11	165
690	P10	1	852	11	11	165
691	P10	1	856	11	11	165
692	P10	1	860	10	11	164
693	P10	1	864	11	11	164
694	P10	1	868	11	11	163
695	P10	1	872	10	9	162
696	P10	1	876	10	11	161
697	P10	1	880	11	10	159
698	P10	1	884	10	11	158
699	P10	1	888	10	10	156
700	P10	1	892	10	10	154
701	P10	1	896	10	10	153
702	P10	1	900	11	10	152	158	158
703	P10	1	904	10	10	151
704	P10	1	908	10	9	151
705	P10	1	912	10	11	150
706	P10	1	916	10	10	150
707	P10	1	920	10	10	150
708	P10	1	924	10	10	150
709	P10	1	928	9	9	148
710	P10	1	932	8	8	147
711	P10	1	936	10	9	141
712	P10	1	940	10	10	141
713	P10	1	944	9	9	140
714	P10	1	948	10	10	140
715	P10	1	952	9	9	143
716	P10	1	956	10	10	142
717	P10	1	960	9	9	141	144	143
718	P11	0	4	7	9	112
719	P11	0	8	8	7	109
720	P11	0	12	7	7	107
721	P11	0	16	7	7	107
722	P11	0	20	7	7	105
723	P11	0	24	7	7	106
724	P11	0	28	7	8	105
725	P11	0	32	6	7	104
726	P11	0	36	7	7	102
727	P11	0	40	8	7	103
728	P11	0	44	8	8	106
729	P11	0	48	7	8	110
730	P11	0	52	7	6	112
731	P11	0	56	7	7	109
732	P11	0	60	7	7	107	107	109
733	P11	0	64	7	7	104
734	P11	0	68	7	7	104
735	P11	0	72	7	7	105
736	P11	0	76	6	8	104
737	P11	0	80	7	7	102
738	P11	0	84	7	6	102
739	P11	0	88	7	7	101
740	P11	0	92	7	7	100
741	P11	0	96	7	8	103
742	P11	0	100	8	7	105
743	P11	0	104	7	7	108
744	P11	0	108	6	7	108
745	P11	0	112	7	6	105
746	P11	0	116	7	7	102
747	P11	0	120	8	8	102	105	106
748	P11	4	124	7	8	106
749	P11	4	128	8	7	110
750	P11	4	132	7	7	112
751	P11	4	136	8	8	114
752	P11	4	140	8	8	114
753	P11	4	144	8	8	116
754	P11	4	148	8	8	117
755	P11	4	152	8	8	118
756	P11	4	156	8	8	118
757	P11	4	160	7	7	117
758	P11	4	164	8	8	116
759	P11	4	168	8	8	117
760	P11	4	172	8	8	115
761	P11	4	176	7	8	115
762	P11	4	180	8	7	116	116	116
763	P11	4	184	8	8	115
764	P11	4	188	8	8	115
765	P11	4	192	9	9	119
766	P11	4	196	8	8	120
767	P11	4	200	8	8	122
768	P11	4	204	8	7	124
769	P11	4	208	8	9	123
770	P11	4	212	9	8	125
771	P11	4	216	8	9	126
772	P11	4	220	9	9	127
773	P11	4	224	8	8	129
774	P11	4	228	9	9	128
775	P11	4	232	8	8	127
776	P11	4	236	8	8	124
777	P11	4	240	8	8	121	124	124
778	P11	6	244	8	8	121
779	P11	6	248	9	9	123
780	P11	6	252	9	8	125
781	P11	6	256	9	9	128
782	P11	6	260	9	9	130
783	P11	6	264	9	9	131
784	P11	6	268	8	9	132
785	P11	6	272	9	9	132
786	P11	6	276	9	8	131
787	P11	6	280	8	9	130
788	P11	6	284	9	8	129
789	P11	6	288	8	9	129
790	P11	6	292	9	9	129
791	P11	6	296	9	8	129
792	P11	6	300	8	9	129	130	130
793	P11	6	304	9	8	128
794	P11	6	308	8	9	128
795	P11	6	312	9	9	128
796	P11	6	316	9	8	127
797	P11	6	320	8	9	129
798	P11	6	324	9	9	129
799	P11	6	328	9	8	130
800	P11	6	332	9	9	131
801	P11	6	336	9	9	131
802	P11	6	340	9	9	132
803	P11	6	344	8	9	132
804	P11	6	348	8	9	133
805	P11	6	352	9	9	133
806	P11	6	356	10	9	133
807	P11	6	360	9	10	135	132	133
808	P11	8	364	10	9	139
809	P11	8	368	10	10	144
810	P11	8	372	10	10	149
811	P11	8	376	11	11	152
812	P11	8	380	10	10	153
813	P11	8	384	10	10	153
814	P11	8	388	10	10	152
815	P11	8	392	10	10	152
816	P11	8	396	10	11	151
817	P11	8	400	10	10	151
818	P11	8	404	10	10	151
819	P11	8	408	11	10	150
820	P11	8	412	10	11	151
821	P11	8	416	10	10	152
822	P11	8	420	11	11	154	153	153
823	P11	8	424	10	11	155
824	P11	8	428	11	11	156
825	P11	8	432	10	11	156
826	P11	8	436	11	11	156
827	P11	8	440	10	10	156
828	P11	8	444	11	11	156
829	P11	8	448	10	10	156
830	P11	8	452	11	11	157
831	P11	8	456	10	10	156
832	P11	8	460	10	10	156
833	P11	8	464	11	11	155
834	P11	8	468	10	10	154
835	P11	8	472	10	10	154
836	P11	8	476	10	11	155
837	P11	8	480	10	10	155	155	158
838	P11	10	484	11	11	156
839	P11	10	488	10	12	157
840	P11	10	492	12	14	152
841	P11	10	496	10	13	143
842	P11	10	500	11	11	146
843	P11	10	504	11	11	147
844	P11	10	508	11	11	154
845	P11	10	512	11	11	165
846	P11	10	516	11	11	165
847	P11	10	520	11	11	165
848	P11	10	524	11	11	165
849	P11	10	528	11	12	166
850	P11	10	532	12	11	166
851	P11	10	536	11	11	167
852	P11	10	540	11	12	168	165	173
853	P11	10	544	12	11	169
854	P11	10	548	11	11	170
855	P11	10	552	11	12	170
856	P11	10	556	12	11	170
857	P11	10	560	11	12	169
858	P11	10	564	12	11	169
859	P11	10	568	11	11	170
860	P11	10	572	12	12	170
861	P11	10	576	11	11	170
862	P11	10	580	11	12	171
863	P11	10	584	12	11	171
864	P11	10	588	11	12	171
865	P11	10	592	12	11	171
866	P11	10	596	12	12	171
867	P11	10	600	11	11	172	172	171
868	P11	12	604	12	12	173
869	P11	12	608	12	12	174
870	P11	12	612	11	11	174
871	P11	12	616	12	12	175
872	P11	12	620	12	12	176
873	P11	12	624	12	12	177
874	P11	12	628	12	12	177
875	P11	12	632	12	12	178
876	P11	12	636	12	12	178
877	P11	12	640	12	12	178
878	P11	12	644	12	12	178
879	P11	12	648	11	11	178
880	P11	12	652	12	12	178
881	P11	12	656	12	12	177
882	P11	12	660	12	12	177	178	178
883	P11	12	664	12	12	177
884	P11	12	668	12	12	177
885	P11	12	672	12	12	177
886	P11	12	676	11	12	177
887	P11	12	680	12	11	177
888	P11	12	684	12	12	178
889	P11	12	688	12	12	178
890	P11	12	692	12	12	179
891	P11	12	696	13	12	179
892	P11	12	700	12	12	179
893	P11	12	704	11	11	179
894	P11	12	708	12	12	179
895	P11	12	712	12	12	178
896	P11	12	716	12	12	178
897	P11	12	720	12	12	177	179	178
898	P11	5	724	12	12	177
899	P11	5	728	12	12	177
900	P11	5	732	11	11	177
901	P11	5	736	12	12	176
902	P11	5	740	11	11	174
903	P11	5	744	11	11	171
904	P11	5	748	10	11	167
905	P11	5	752	11	11	163
906	P11	5	756	10	10	161
907	P11	5	760	10	10	158
908	P11	5	764	10	10	155
909	P11	5	768	10	10	151
910	P11	5	772	10	10	148
911	P11	5	776	9	9	146
912	P11	5	780	10	10	145	159	160
913	P11	5	784	9	9	144
914	P11	5	788	10	10	143
915	P11	5	792	9	9	141
916	P11	5	796	9	9	140
917	P11	5	800	10	10	139
918	P11	5	804	9	9	138
919	P11	5	808	8	9	137
920	P11	5	812	9	9	135
921	P11	5	816	10	9	134
922	P11	5	820	8	9	134
923	P11	5	824	10	9	134
924	P11	5	828	8	9	135
925	P11	5	832	9	9	134
926	P11	5	836	9	8	134
927	P11	5	840	9	9	133	136	136
928	P11	1	844	8	9	131
929	P11	1	848	9	8	129
930	P11	1	852	8	8	127
931	P11	1	856	8	9	125
932	P11	1	860	8	8	124
933	P11	1	864	8	8	123
934	P11	1	868	9	8	122
935	P11	1	872	8	8	123
936	P11	1	876	8	8	122
937	P11	1	880	7	8	121
938	P11	1	884	8	8	118
939	P11	1	888	8	8	116
940	P11	1	892	8	7	115
941	P11	1	896	8	8	116
942	P11	1	900	8	9	119	121	122
943	P11	1	904	8	8	120
944	P11	1	908	8	8	121
945	P11	1	912	8	7	120
946	P11	1	916	7	8	117
947	P11	1	920	8	8	116
948	P11	1	924	7	7	113
949	P11	1	928	7	7	111
950	P11	1	932	8	8	111
951	P11	1	936	8	8	110
952	P11	1	940	7	7	112
953	P11	1	944	8	7	112
954	P11	1	948	7	8	113
955	P11	1	952	7	7	111
956	P11	1	956	7	7	108
957	P11	1	960	8	8	108	113	113
958	P12	0	4	5	5	69
959	P12	0	8	4	4	67
960	P12	0	12	5	5	66
961	P12	0	16	4	4	65
962	P12	0	20	5	5	66
963	P12	0	24	5	5	69
964	P12	0	28	4	4	69
965	P12	0	32	5	5	70
966	P12	0	36	4	4	69
967	P12	0	40	5	5	66
968	P12	0	44	4	4	67
969	P12	0	48	5	5	68
970	P12	0	52	5	5	70
971	P12	0	56	5	5	71
972	P12	0	60	5	5	73	70	70
973	P12	0	64	4	5	73
974	P12	0	68	4	5	72
975	P12	0	72	5	4	72
976	P12	0	76	5	5	71
977	P12	0	80	5	5	71
978	P12	0	84	5	6	74
979	P12	0	88	5	5	75
980	P12	0	92	5	5	76
981	P12	0	96	5	5	77
982	P12	0	100	5	4	74
983	P12	0	104	5	5	74
984	P12	0	108	5	5	73
985	P12	0	112	5	5	73
986	P12	0	116	5	5	74
987	P12	0	120	5	5	75	73	74
988	P12	4	124	5	6	75
989	P12	4	128	5	5	76
990	P12	4	132	6	6	79
991	P12	4	136	5	6	82
992	P12	4	140	6	6	85
993	P12	4	144	7	7	90
994	P12	4	148	6	5	91
995	P12	4	152	6	6	91
996	P12	4	156	6	6	91
997	P12	4	160	6	6	88
998	P12	4	164	5	6	88
999	P12	4	168	7	7	91
1000	P12	4	172	6	6	93
1001	P12	4	176	6	5	92
1002	P12	4	180	6	6	90	88	89
1003	P12	4	184	6	6	87
1004	P12	4	188	5	5	84
1005	P12	4	192	6	6	85
1006	P12	4	196	6	6	85
1007	P12	4	200	5	6	86
1008	P12	4	204	6	5	86
1009	P12	4	208	6	7	86
1010	P12	4	212	6	5	87
1011	P12	4	216	6	6	87
1012	P12	4	220	7	6	87
1013	P12	4	224	5	5	86
1014	P12	4	228	6	6	84
1015	P12	4	232	5	6	84
1016	P12	4	236	7	6	84
1017	P12	4	240	6	6	86	88	87
1018	P12	6	244	6	6	88
1019	P12	6	248	6	6	89
1020	P12	6	252	6	6	89
1021	P12	6	256	6	6	91
1022	P12	6	260	8	7	92
1023	P12	6	264	6	6	94
1024	P12	6	268	7	7	95
1025	P12	6	272	6	6	96
1026	P12	6	276	7	7	96
1027	P12	6	280	6	6	96
1028	P12	6	284	7	8	96
1029	P12	6	288	6	6	97
1030	P12	6	292	7	7	96
1031	P12	6	296	6	6	96
1032	P12	6	300	8	7	96	98	97
1033	P12	6	304	6	6	97
1034	P12	6	308	7	7	98
1035	P12	6	312	6	7	100
1036	P12	6	316	8	6	100
1037	P12	6	320	6	7	99
1038	P12	6	324	6	7	99
1039	P12	6	328	7	6	98
1040	P12	6	332	7	7	98
1041	P12	6	336	6	7	99
1042	P12	6	340	7	6	99
1043	P12	6	344	7	7	99
1044	P12	6	348	6	6	98
1045	P12	6	352	7	6	97
1046	P12	6	356	6	7	96
1047	P12	6	360	6	7	96	98	99
1048	P12	8	364	7	7	98
1049	P12	8	368	7	7	101
1050	P12	8	372	7	7	105
1051	P12	8	376	8	8	108
1052	P12	8	380	7	8	111
1053	P12	8	384	8	7	112
1054	P12	8	388	8	8	113
1055	P12	8	392	7	7	113
1056	P12	8	396	8	8	114
1057	P12	8	400	8	8	115
1058	P12	8	404	7	8	115
1059	P12	8	408	8	8	115
1060	P12	8	412	9	7	116
1061	P12	8	416	8	8	117
1062	P12	8	420	9	9	118	116	115
1063	P12	8	424	8	8	119
1064	P12	8	428	8	8	121
1065	P12	8	432	8	8	122
1066	P12	8	436	9	8	122
1067	P12	8	440	8	9	123
1068	P12	8	444	8	8	124
1069	P12	8	448	9	9	125
1070	P12	8	452	8	8	126
1071	P12	8	456	9	9	127
1072	P12	8	460	8	8	127
1073	P12	8	464	9	9	127
1074	P12	8	468	8	9	127
1075	P12	8	472	9	8	127
1076	P12	8	476	9	9	128
1077	P12	8	480	8	8	128	126	126
1078	P12	10	484	9	9	128
1079	P12	10	488	8	9	129
1080	P12	10	492	9	9	129
1081	P12	10	496	9	8	130
1082	P12	10	500	9	9	131
1083	P12	10	504	9	9	131
1084	P12	10	508	8	9	132
1085	P12	10	512	10	9	132
1086	P12	10	516	9	9	133
1087	P12	10	520	9	9	133
1088	P12	10	524	9	9	134
1089	P12	10	528	9	9	134
1090	P12	10	532	9	9	134
1091	P12	10	536	9	9	134
1092	P12	10	540	9	8	133	134	133
1093	P12	10	544	9	10	133
1094	P12	10	548	10	9	134
1095	P12	10	552	9	9	134
1096	P12	10	556	10	9	135
1097	P12	10	560	9	9	135
1098	P12	10	564	9	9	136
1099	P12	10	568	10	9	137
1100	P12	10	572	9	10	138
1101	P12	10	576	9	9	138
1102	P12	10	580	9	9	137
1103	P12	10	584	9	9	137
1104	P12	10	588	11	9	137
1105	P12	10	592	9	10	138
1106	P12	10	596	9	9	138
1107	P12	10	600	10	9	138	141	138
1108	P12	12	604	10	10	138
1109	P12	12	608	9	9	139
1110	P12	12	612	10	10	140
1111	P12	12	616	9	9	141
1112	P12	12	620	10	10	141
1113	P12	12	624	9	9	142
1114	P12	12	628	10	10	143
1115	P12	12	632	9	10	144
1116	P12	12	636	10	10	145
1117	P12	12	640	10	9	146
1118	P12	12	644	10	10	146
1119	P12	12	648	10	10	146
1120	P12	12	652	9	10	145
1121	P12	12	656	10	9	145
1122	P12	12	660	10	10	144	145	145
1123	P12	12	664	9	10	144
1124	P12	12	668	10	9	145
1125	P12	12	672	10	10	145
1126	P12	12	676	10	10	145
1127	P12	12	680	9	9	145
1128	P12	12	684	10	10	144
1129	P12	12	688	10	10	144
1130	P12	12	692	9	10	145
1131	P12	12	696	10	9	145
1132	P12	12	700	10	10	145
1133	P12	12	704	10	10	146
1134	P12	12	708	9	10	146
1135	P12	12	712	10	9	146
1136	P12	12	716	10	10	146
1137	P12	12	720	10	10	146	146	146
1138	P12	5	724	10	10	146
1139	P12	5	728	9	9	145
1140	P12	5	732	10	10	144
1141	P12	5	736	9	9	141
1142	P12	5	740	9	9	138
1143	P12	5	744	9	8	135
1144	P12	5	748	9	9	132
1145	P12	5	752	9	9	131
1146	P12	5	756	8	8	130
1147	P12	5	760	9	9	129
1148	P12	5	764	9	8	127
1149	P12	5	768	8	8	125
1150	P12	5	772	8	8	122
1151	P12	5	776	8	8	120
1152	P12	5	780	8	8	118	132	130
1153	P12	5	784	7	7	117
1154	P12	5	788	8	8	117
1155	P12	5	792	8	8	117
1156	P12	5	796	8	8	116
1157	P12	5	800	7	8	116
1158	P12	5	804	7	7	116
1159	P12	5	808	8	8	116
1160	P12	5	812	8	8	116
1161	P12	5	816	8	8	116
1162	P12	5	820	7	7	115
1163	P12	5	824	8	8	115
1164	P12	5	828	9	8	115
1165	P12	5	832	7	7	113
1166	P12	5	836	8	8	113
1167	P12	5	840	7	7	112	115	115
1168	P12	1	844	8	7	112
1169	P12	1	848	7	7	110
1170	P12	1	852	7	7	108
1171	P12	1	856	7	7	105
1172	P12	1	860	7	6	101
1173	P12	1	864	6	7	99
1174	P12	1	868	7	7	99
1175	P12	1	872	6	6	99
1176	P12	1	876	7	7	99
1177	P12	1	880	7	6	98
1178	P12	1	884	6	6	96
1179	P12	1	888	6	7	95
1180	P12	1	892	6	6	93
1181	P12	1	896	7	6	93
1182	P12	1	900	6	6	92	100	98
1183	P12	1	904	6	7	93
1184	P12	1	908	7	6	95
1185	P12	1	912	6	7	96
1186	P12	1	916	7	7	100
1187	P12	1	920	7	7	100
1188	P12	1	924	6	6	99
1189	P12	1	928	7	6	98
1190	P12	1	932	6	7	95
1191	P12	1	936	6	6	95
1192	P12	1	940	7	7	97
1193	P12	1	944	7	8	101
1194	P12	1	948	9	6	103
1195	P12	1	952	6	6	101
1196	P12	1	956	6	5	95
1197	P12	1	960	5	6	88	98	97
1198	P13	0	4	5	4	73
1199	P13	0	8	4	5	70
1200	P13	0	12	4	4	68
1201	P13	0	16	4	5	66
1202	P13	0	20	5	4	64
1203	P13	0	24	4	5	65
1204	P13	0	28	5	4	66
1205	P13	0	32	5	5	67
1206	P13	0	36	5	5	69
1207	P13	0	40	5	5	71
1208	P13	0	44	5	6	74
1209	P13	0	48	5	4	76
1210	P13	0	52	5	5	76
1211	P13	0	56	5	5	74
1212	P13	0	60	5	5	73	71	71
1213	P13	0	64	4	4	71
1214	P13	0	68	5	5	69
1215	P13	0	72	5	5	70
1216	P13	0	76	4	4	70
1217	P13	0	80	5	5	69
1218	P13	0	84	5	6	72
1219	P13	0	88	6	5	74
1220	P13	0	92	5	5	76
1221	P13	0	96	5	5	78
1222	P13	0	100	6	6	79
1223	P13	0	104	5	5	79
1224	P13	0	108	5	5	78
1225	P13	0	112	5	5	77
1226	P13	0	116	5	5	75
1227	P13	0	120	5	5	74	75	75
1228	P13	4	124	5	5	74
1229	P13	4	128	5	5	75
1230	P13	4	132	5	5	77
1231	P13	4	136	6	6	78
1232	P13	4	140	6	6	80
1233	P13	4	144	4	5	81
1234	P13	4	148	6	5	79
1235	P13	4	152	4	5	79
1236	P13	4	156	6	5	76
1237	P13	4	160	4	5	75
1238	P13	4	164	5	4	74
1239	P13	4	168	5	6	73
1240	P13	4	172	6	5	74
1241	P13	4	176	5	5	74
1242	P13	4	180	5	5	76	77	77
1243	P13	4	184	5	5	77
1244	P13	4	188	5	5	77
1245	P13	4	192	5	5	75
1246	P13	4	196	5	5	74
1247	P13	4	200	5	5	73
1248	P13	4	204	5	5	72
1249	P13	4	208	5	5	74
1250	P13	4	212	5	5	76
1251	P13	4	216	6	6	76
1252	P13	4	220	5	5	79
1253	P13	4	224	5	5	79
1254	P13	4	228	6	6	78
1255	P13	4	232	5	5	80
1256	P13	4	236	5	5	78
1257	P13	4	240	5	5	76	77	77
1258	P13	6	244	5	5	75
1259	P13	6	248	5	5	74
1260	P13	6	252	6	6	76
1261	P13	6	256	6	6	79
1262	P13	6	260	5	6	82
1263	P13	6	264	6	5	84
1264	P13	6	268	5	6	84
1265	P13	6	272	6	5	84
1266	P13	6	276	6	6	84
1267	P13	6	280	6	6	84
1268	P13	6	284	6	6	85
1269	P13	6	288	6	6	87
1270	P13	6	292	6	7	90
1271	P13	6	296	7	6	93
1272	P13	6	300	6	6	95	87	87
1273	P13	6	304	6	6	94
1274	P13	6	308	6	6	93
1275	P13	6	312	6	6	90
1276	P13	6	316	5	6	88
1277	P13	6	320	6	5	87
1278	P13	6	324	6	6	84
1279	P13	6	328	6	6	85
1280	P13	6	332	5	5	85
1281	P13	6	336	6	5	85
1282	P13	6	340	6	6	85
1283	P13	6	344	8	6	86
1284	P13	6	348	6	6	86
1285	P13	6	352	6	6	87
1286	P13	6	356	6	7	90
1287	P13	6	360	8	9	93	92	91
1288	P13	8	364	8	8	97
1289	P13	8	368	7	7	103
1290	P13	8	372	7	8	107
1291	P13	8	376	9	7	109
1292	P13	8	380	7	7	109
1293	P13	8	384	7	8	109
1294	P13	8	388	8	7	109
1295	P13	8	392	7	8	110
1296	P13	8	396	8	7	111
1297	P13	8	400	7	8	112
1298	P13	8	404	8	7	112
1299	P13	8	408	8	8	113
1300	P13	8	412	7	8	113
1301	P13	8	416	8	7	113
1302	P13	8	420	7	8	113	113	113
1303	P13	8	424	8	8	113
1304	P13	8	428	8	7	114
1305	P13	8	432	7	8	114
1306	P13	8	436	8	8	114
1307	P13	8	440	8	7	114
1308	P13	8	444	8	8	114
1309	P13	8	448	7	8	115
1310	P13	8	452	8	8	115
1311	P13	8	456	8	8	117
1312	P13	8	460	8	8	117
1313	P13	8	464	8	8	118
1314	P13	8	468	8	8	119
1315	P13	8	472	8	7	118
1316	P13	8	476	8	8	118
1317	P13	8	480	9	9	119	119	118
1318	P13	10	484	8	8	119
1319	P13	10	488	9	8	121
1320	P13	10	492	9	9	123
1321	P13	10	496	9	8	126
1322	P13	10	500	8	8	127
1323	P13	10	504	9	9	127
1324	P13	10	508	9	8	127
1325	P13	10	512	8	9	128
1326	P13	10	516	8	8	127
1327	P13	10	520	9	9	127
1328	P13	10	524	9	8	127
1329	P13	10	528	9	9	128
1330	P13	10	532	9	9	130
1331	P13	10	536	9	9	132
1332	P13	10	540	9	9	133	131	128
1333	P13	10	544	8	9	133
1334	P13	10	548	9	9	133
1335	P13	10	552	9	8	132
1336	P13	10	556	9	9	131
1337	P13	10	560	8	9	130
1338	P13	10	564	9	8	129
1339	P13	10	568	9	9	129
1340	P13	10	572	9	9	130
1341	P13	10	576	8	9	130
1342	P13	10	580	9	8	130
1343	P13	10	584	9	9	130
1344	P13	10	588	9	9	130
1345	P13	10	592	9	9	131
1346	P13	10	596	8	9	132
1347	P13	10	600	10	9	132	132	132
1348	P13	12	604	9	9	133
1349	P13	12	608	10	9	134
1350	P13	12	612	9	9	135
1351	P13	12	616	9	10	137
1352	P13	12	620	9	9	137
1353	P13	12	624	10	9	138
1354	P13	12	628	9	10	140
1355	P13	12	632	10	9	140
1356	P13	12	636	9	10	141
1357	P13	12	640	9	10	142
1358	P13	12	644	10	10	144
1359	P13	12	648	10	10	146
1360	P13	12	652	11	10	147
1361	P13	12	656	10	10	149
1362	P13	12	660	10	10	149	144	144
1363	P13	12	664	10	9	148
1364	P13	12	668	10	10	147
1365	P13	12	672	9	10	146
1366	P13	12	676	10	10	146
1367	P13	12	680	10	10	147
1368	P13	12	684	11	10	148
1369	P13	12	688	10	10	149
1370	P13	12	692	10	10	150
1371	P13	12	696	10	10	151
1372	P13	12	700	10	10	150
1373	P13	12	704	10	10	150
1374	P13	12	708	10	10	149
1375	P13	12	712	10	10	149
1376	P13	12	716	10	10	149
1377	P13	12	720	10	10	149	150	149
1378	P13	5	724	10	10	149
1379	P13	5	728	10	10	149
1380	P13	5	732	9	10	148
1381	P13	5	736	10	9	146
1382	P13	5	740	9	9	144
1383	P13	5	744	9	9	142
1384	P13	5	748	10	9	140
1385	P13	5	752	8	9	139
1386	P13	5	756	9	9	136
1387	P13	5	760	9	9	135
1388	P13	5	764	9	8	132
1389	P13	5	768	8	8	130
1390	P13	5	772	8	8	127
1391	P13	5	776	8	8	124
1392	P13	5	780	8	8	121	134	133
1393	P13	5	784	7	8	118
1394	P13	5	788	8	7	116
1395	P13	5	792	8	8	115
1396	P13	5	796	7	7	113
1397	P13	5	800	8	8	112
1398	P13	5	804	7	7	111
1399	P13	5	808	7	7	110
1400	P13	5	812	7	7	109
1401	P13	5	816	7	7	107
1402	P13	5	820	7	7	106
1403	P13	5	824	7	7	106
1404	P13	5	828	8	8	106
1405	P13	5	832	6	7	106
1406	P13	5	836	8	7	105
1407	P13	5	840	6	6	105	108	108
1408	P13	1	844	7	7	104
1409	P13	1	848	7	7	104
1410	P13	1	852	8	8	104
1411	P13	1	856	7	7	105
1412	P13	1	860	7	7	107
1413	P13	1	864	7	7	107
1414	P13	1	868	7	7	108
1415	P13	1	872	7	7	107
1416	P13	1	876	7	7	105
1417	P13	1	880	6	6	102
1418	P13	1	884	7	7	101
1419	P13	1	888	6	6	99
1420	P13	1	892	7	7	96
1421	P13	1	896	7	7	99
1422	P13	1	900	7	7	99	104	104
1423	P13	1	904	6	6	100
1424	P13	1	908	6	6	101
1425	P13	1	912	7	7	98
1426	P13	1	916	6	5	96
1427	P13	1	920	6	6	93
1428	P13	1	924	6	6	93
1429	P13	1	928	7	7	93
1430	P13	1	932	6	6	95
1431	P13	1	936	7	7	97
1432	P13	1	940	6	6	96
1433	P13	1	944	6	6	94
1434	P13	1	948	7	7	94
1435	P13	1	952	6	6	95
1436	P13	1	956	7	7	95
1437	P13	1	960	6	6	97	95	94
1438	P14	0	4	5	5	73
1439	P14	0	8	5	5	70
1440	P14	0	12	5	5	68
1441	P14	0	16	5	5	66
1442	P14	0	20	4	4	64
1443	P14	0	24	5	5	65
1444	P14	0	28	5	5	66
1445	P14	0	32	4	2	67
1446	P14	0	36	5	3	69
1447	P14	0	40	5	5	71
1448	P14	0	44	4	5	74
1449	P14	0	48	5	4	76
1450	P14	0	52	4	4	76
1451	P14	0	56	4	4	74
1452	P14	0	60	5	4	73	70	65
1453	P14	0	64	5	5	71
1454	P14	0	68	4	4	69
1455	P14	0	72	5	5	70
1456	P14	0	76	5	5	70
1457	P14	0	80	5	5	69
1458	P14	0	84	6	5	72
1459	P14	0	88	4	5	74
1460	P14	0	92	4	4	76
1461	P14	0	96	4	3	78
1462	P14	0	100	4	4	79
1463	P14	0	104	4	4	79
1464	P14	0	108	5	4	78
1465	P14	0	112	4	4	77
1466	P14	0	116	5	5	75
1467	P14	0	120	4	4	74	68	66
1468	P14	4	124	4	4	74
1469	P14	4	128	5	5	75
1470	P14	4	132	5	5	77
1471	P14	4	136	4	4	78
1472	P14	4	140	6	3	80
1473	P14	4	144	5	5	81
1474	P14	4	148	5	5	79
1475	P14	4	152	5	5	79
1476	P14	4	156	5	5	76
1477	P14	4	160	5	4	75
1478	P14	4	164	6	6	74
1479	P14	4	168	6	4	73
1480	P14	4	172	6	6	74
1481	P14	4	176	5	5	74
1482	P14	4	180	5	5	76	77	71
1483	P14	4	184	5	4	77
1484	P14	4	188	5	4	77
1485	P14	4	192	5	4	75
1486	P14	4	196	5	5	74
1487	P14	4	200	5	5	73
1488	P14	4	204	4	4	72
1489	P14	4	208	6	5	74
1490	P14	4	212	6	5	76
1491	P14	4	216	6	2	76
1492	P14	4	220	5	5	79
1493	P14	4	224	5	5	79
1494	P14	4	228	5	5	78
1495	P14	4	232	6	5	80
1496	P14	4	236	5	5	78
1497	P14	4	240	5	6	76	78	69
1498	P14	6	244	6	6	75
1499	P14	6	248	6	5	74
1500	P14	6	252	5	6	76
1501	P14	6	256	6	5	79
1502	P14	6	260	6	6	82
1503	P14	6	264	6	5	84
1504	P14	6	268	6	5	84
1505	P14	6	272	7	6	84
1506	P14	6	276	6	6	84
1507	P14	6	280	6	6	84
1508	P14	6	284	6	6	85
1509	P14	6	288	6	6	87
1510	P14	6	292	6	6	90
1511	P14	6	296	6	5	93
1512	P14	6	300	6	6	95	90	85
1513	P14	6	304	6	6	94
1514	P14	6	308	5	6	93
1515	P14	6	312	6	4	90
1516	P14	6	316	5	5	88
1517	P14	6	320	6	6	87
1518	P14	6	324	6	6	84
1519	P14	6	328	6	6	85
1520	P14	6	332	7	6	85
1521	P14	6	336	6	6	85
1522	P14	6	340	6	4	85
1523	P14	6	344	6	6	86
1524	P14	6	348	6	6	86
1525	P14	6	352	6	6	87
1526	P14	6	356	6	5	90
1527	P14	6	360	8	6	93	91	84
1528	P14	8	364	7	6	97
1529	P14	8	368	7	8	103
1530	P14	8	372	8	7	107
1531	P14	8	376	7	7	109
1532	P14	8	380	8	6	109
1533	P14	8	384	8	8	109
1534	P14	8	388	7	4	109
1535	P14	8	392	9	6	110
1536	P14	8	396	7	8	111
1537	P14	8	400	8	7	112
1538	P14	8	404	8	8	112
1539	P14	8	408	7	8	113
1540	P14	8	412	8	8	113
1541	P14	8	416	8	8	113
1542	P14	8	420	9	7	113	116	106
1543	P14	8	424	7	8	113
1544	P14	8	428	8	8	114
1545	P14	8	432	8	8	114
1546	P14	8	436	9	8	114
1547	P14	8	440	8	7	114
1548	P14	8	444	8	8	114
1549	P14	8	448	8	8	115
1550	P14	8	452	9	10	115
1551	P14	8	456	8	8	117
1552	P14	8	460	9	9	117
1553	P14	8	464	8	8	118
1554	P14	8	468	8	8	119
1555	P14	8	472	8	8	118
1556	P14	8	476	9	9	118
1557	P14	8	480	8	8	119	123	123
1558	P14	10	484	11	9	119
1559	P14	10	488	9	9	121
1560	P14	10	492	10	7	123
1561	P14	10	496	9	8	126
1562	P14	10	500	8	9	127
1563	P14	10	504	10	8	127
1564	P14	10	508	9	9	127
1565	P14	10	512	9	9	128
1566	P14	10	516	9	9	127
1567	P14	10	520	9	8	127
1568	P14	10	524	9	9	127
1569	P14	10	528	10	8	128
1570	P14	10	532	9	10	130
1571	P14	10	536	10	9	132
1572	P14	10	540	10	10	133	141	131
1573	P14	10	544	9	9	133
1574	P14	10	548	10	9	133
1575	P14	10	552	10	9	132
1576	P14	10	556	10	10	131
1577	P14	10	560	10	9	130
1578	P14	10	564	10	10	129
1579	P14	10	568	10	10	129
1580	P14	10	572	10	10	130
1581	P14	10	576	10	9	130
1582	P14	10	580	10	10	130
1583	P14	10	584	9	10	130
1584	P14	10	588	11	10	130
1585	P14	10	592	10	10	131
1586	P14	10	596	9	10	132
1587	P14	10	600	10	10	132	148	145
1588	P14	12	604	9	9	133
1589	P14	12	608	10	10	134
1590	P14	12	612	10	11	135
1591	P14	12	616	11	8	137
1592	P14	12	620	12	10	137
1593	P14	12	624	11	11	138
1594	P14	12	628	11	10	140
1595	P14	12	632	10	8	140
1596	P14	12	636	11	11	141
1597	P14	12	640	10	11	142
1598	P14	12	644	11	10	144
1599	P14	12	648	10	11	146
1600	P14	12	652	11	10	147
1601	P14	12	656	10	10	149
1602	P14	12	660	10	10	149	157	150
1603	P14	12	664	11	10	148
1604	P14	12	668	11	11	147
1605	P14	12	672	10	10	146
1606	P14	12	676	11	9	146
1607	P14	12	680	11	11	147
1608	P14	12	684	10	11	148
1609	P14	12	688	12	10	149
1610	P14	12	692	11	11	150
1611	P14	12	696	10	10	151
1612	P14	12	700	9	10	150
1613	P14	12	704	11	9	150
1614	P14	12	708	11	11	149
1615	P14	12	712	11	9	149
1616	P14	12	716	10	10	149
1617	P14	12	720	10	10	149	159	152
1618	P14	5	724	11	10	149
1619	P14	5	728	11	11	149
1620	P14	5	732	10	10	148
1621	P14	5	736	10	11	146
1622	P14	5	740	11	10	144
1623	P14	5	744	10	10	142
1624	P14	5	748	10	10	140
1625	P14	5	752	9	10	139
1626	P14	5	756	10	9	136
1627	P14	5	760	9	9	135
1628	P14	5	764	10	9	132
1629	P14	5	768	9	10	130
1630	P14	5	772	9	8	127
1631	P14	5	776	9	9	124
1632	P14	5	780	10	9	121	148	145
1633	P14	5	784	9	9	118
1634	P14	5	788	9	9	116
1635	P14	5	792	9	9	115
1636	P14	5	796	9	9	113
1637	P14	5	800	8	8	112
1638	P14	5	804	9	9	111
1639	P14	5	808	9	8	110
1640	P14	5	812	8	9	109
1641	P14	5	816	8	8	107
1642	P14	5	820	8	8	106
1643	P14	5	824	9	8	106
1644	P14	5	828	9	9	106
1645	P14	5	832	8	8	106
1646	P14	5	836	8	8	105
1647	P14	5	840	8	8	105	128	127
1648	P14	1	844	8	8	104
1649	P14	1	848	8	8	104
1650	P14	1	852	7	7	104
1651	P14	1	856	8	8	105
1652	P14	1	860	8	8	107
1653	P14	1	864	8	8	107
1654	P14	1	868	7	7	108
1655	P14	1	872	8	8	107
1656	P14	1	876	7	7	105
1657	P14	1	880	8	8	102
1658	P14	1	884	8	8	101
1659	P14	1	888	7	7	99
1660	P14	1	892	7	7	96
1661	P14	1	896	8	8	99
1662	P14	1	900	7	7	99	114	114
1663	P14	1	904	7	7	100
1664	P14	1	908	7	7	101
1665	P14	1	912	7	7	98
1666	P14	1	916	7	7	96
1667	P14	1	920	7	7	93
1668	P14	1	924	7	7	93
1669	P14	1	928	9	8	93
1670	P14	1	932	8	7	95
1671	P14	1	936	7	7	97
1672	P14	1	940	7	7	96
1673	P14	1	944	7	7	94
1674	P14	1	948	7	7	94
1675	P14	1	952	7	7	95
1676	P14	1	956	6	7	95
1677	P14	1	960	8	7	97	108	106
1678	P15	0	4	7	7	124
1679	P15	0	8	7	7	120
1680	P15	0	12	8	8	117
1681	P15	0	16	7	7	113
1682	P15	0	20	8	8	111
1683	P15	0	24	7	7	110
1684	P15	0	28	8	8	111
1685	P15	0	32	7	7	111
1686	P15	0	36	6	6	111
1687	P15	0	40	7	7	108
1688	P15	0	44	7	7	106
1689	P15	0	48	7	7	104
1690	P15	0	52	7	7	101
1691	P15	0	56	7	8	103
1692	P15	0	60	8	7	104	108	108
1693	P15	0	64	8	7	106
1694	P15	0	68	7	8	108
1695	P15	0	72	8	8	111
1696	P15	0	76	7	7	112
1697	P15	0	80	7	7	113
1698	P15	0	84	8	7	112
1699	P15	0	88	7	8	109
1700	P15	0	92	7	7	109
1701	P15	0	96	8	7	108
1702	P15	0	100	7	8	108
1703	P15	0	104	8	8	111
1704	P15	0	108	7	7	111
1705	P15	0	112	8	8	112
1706	P15	0	116	8	8	113
1707	P15	0	120	8	7	113	113	112
1708	P15	4	124	8	9	113
1709	P15	4	128	8	8	116
1710	P15	4	132	9	8	119
1711	P15	4	136	8	9	121
1712	P15	4	140	9	8	124
1713	P15	4	144	8	9	125
1714	P15	4	148	8	9	125
1715	P15	4	152	8	8	125
1716	P15	4	156	8	8	124
1717	P15	4	160	8	8	122
1718	P15	4	164	9	9	121
1719	P15	4	168	8	8	122
1720	P15	4	172	8	8	123
1721	P15	4	176	8	8	123
1722	P15	4	180	8	8	122	123	125
1723	P15	4	184	8	8	121
1724	P15	4	188	8	8	120
1725	P15	4	192	9	8	120
1726	P15	4	196	8	9	121
1727	P15	4	200	8	8	123
1728	P15	4	204	9	8	123
1729	P15	4	208	8	9	124
1730	P15	4	212	8	8	124
1731	P15	4	216	8	8	123
1732	P15	4	220	7	8	120
1733	P15	4	224	7	7	118
1734	P15	4	228	8	8	114
1735	P15	4	232	9	8	113
1736	P15	4	236	8	10	115
1737	P15	4	240	9	8	118	122	123
1738	P15	6	244	9	9	123
1739	P15	6	248	8	9	127
1740	P15	6	252	9	8	128
1741	P15	6	256	9	9	129
1742	P15	6	260	9	9	130
1743	P15	6	264	9	9	131
1744	P15	6	268	9	9	132
1745	P15	6	272	9	9	134
1746	P15	6	276	10	10	135
1747	P15	6	280	9	9	137
1748	P15	6	284	9	9	138
1749	P15	6	288	9	9	137
1750	P15	6	292	9	9	136
1751	P15	6	296	9	10	135
1752	P15	6	300	9	10	135	135	137
1753	P15	6	304	9	10	136
1754	P15	6	308	10	9	136
1755	P15	6	312	9	9	137
1756	P15	6	316	10	10	138
1757	P15	6	320	9	10	140
1758	P15	6	324	10	9	141
1759	P15	6	328	10	10	143
1760	P15	6	332	10	10	144
1761	P15	6	336	9	10	145
1762	P15	6	340	10	9	145
1763	P15	6	344	10	10	146
1764	P15	6	348	9	10	146
1765	P15	6	352	10	9	145
1766	P15	6	356	10	10	144
1767	P15	6	360	9	9	143	144	144
1768	P15	8	364	10	11	143
1769	P15	8	368	10	12	143
1770	P15	8	372	10	11	145
1771	P15	8	376	11	11	147
1772	P15	8	380	11	10	151
1773	P15	8	384	10	11	154
1774	P15	8	388	11	11	157
1775	P15	8	392	11	11	159
1776	P15	8	396	11	11	161
1777	P15	8	400	11	11	162
1778	P15	8	404	11	11	163
1779	P15	8	408	12	11	164
1780	P15	8	412	11	11	162
1781	P15	8	416	11	12	167
1782	P15	8	420	12	10	168	163	165
1783	P15	8	424	11	12	169
1784	P15	8	428	11	12	172
1785	P15	8	432	12	12	170
1786	P15	8	436	11	11	168
1787	P15	8	440	12	12	168
1788	P15	8	444	11	12	168
1789	P15	8	448	12	11	166
1790	P15	8	452	11	12	168
1791	P15	8	456	12	12	168
1792	P15	8	460	11	12	168
1793	P15	8	464	12	12	169
1794	P15	8	468	11	11	176
1795	P15	8	472	12	12	174
1796	P15	8	476	12	12	175
1797	P15	8	480	12	11	178	173	176
1798	P15	10	484	12	12	173
1799	P15	10	488	12	12	177
1800	P15	10	492	12	12	177
1801	P15	10	496	12	12	175
1802	P15	10	500	12	12	173
1803	P15	10	504	12	12	173
1804	P15	10	508	12	12	173
1805	P15	10	512	12	12	177
1806	P15	10	516	12	13	180
1807	P15	10	520	13	12	180
1808	P15	10	524	13	12	180
1809	P15	10	528	13	12	173
1810	P15	10	532	12	12	173
1811	P15	10	536	12	12	171
1812	P15	10	540	13	13	170	184	182
1813	P15	10	544	12	12	178
1814	P15	10	548	12	12	168
1815	P15	10	552	12	13	172
1816	P15	10	556	13	12	173
1817	P15	10	560	12	12	173
1818	P15	10	564	12	13	181
1819	P15	10	568	13	13	181
1820	P15	10	572	12	12	176
1821	P15	10	576	13	13	177
1822	P15	10	580	12	12	179
1823	P15	10	584	12	13	179
1824	P15	10	588	13	13	185
1825	P15	10	592	12	12	184
1826	P15	10	596	13	13	184
1827	P15	10	600	12	12	185	185	187
1828	P15	12	604	13	13	186
1829	P15	12	608	13	13	189
1830	P15	12	612	12	13	187
1831	P15	12	616	13	13	188
1832	P15	12	620	13	13	188
1833	P15	12	624	12	12	186
1834	P15	12	628	13	13	183
1835	P15	12	632	13	12	183
1836	P15	12	636	12	12	167
1837	P15	12	640	13	13	162
1838	P15	12	644	13	13	168
1839	P15	12	648	13	12	156
1840	P15	12	652	12	13	173
1841	P15	12	656	13	13	179
1842	P15	12	660	13	13	179	191	191
1843	P15	12	664	13	13	191
1844	P15	12	668	13	13	187
1845	P15	12	672	13	13	187
1846	P15	12	676	13	12	187
1847	P15	12	680	14	13	179
1848	P15	12	684	14	13	173
1849	P15	12	688	13	13	174
1850	P15	12	692	13	14	174
1851	P15	12	696	13	13	183
1852	P15	12	700	13	13	194
1853	P15	12	704	13	14	192
1854	P15	12	708	13	13	192
1855	P15	12	712	13	13	193
1856	P15	12	716	13	13	193
1857	P15	12	720	13	13	193	197	196
1858	P15	5	724	13	13	191
1859	P15	5	728	13	13	191
1860	P15	5	732	13	13	185
1861	P15	5	736	13	13	185
1862	P15	5	740	13	12	186
1863	P15	5	744	12	12	185
1864	P15	5	748	12	12	188
1865	P15	5	752	13	13	189
1866	P15	5	756	12	12	186
1867	P15	5	760	12	12	185
1868	P15	5	764	12	12	183
1869	P15	5	768	12	12	182
1870	P15	5	772	12	12	181
1871	P15	5	776	12	12	180
1872	P15	5	780	11	11	178	185	184
1873	P15	5	784	12	12	176
1874	P15	5	788	11	11	174
1875	P15	5	792	11	12	173
1876	P15	5	796	12	11	171
1877	P15	5	800	11	11	170
1878	P15	5	804	11	11	169
1879	P15	5	808	11	11	168
1880	P15	5	812	11	11	167
1881	P15	5	816	11	11	166
1882	P15	5	820	11	11	164
1883	P15	5	824	10	11	163
1884	P15	5	828	11	10	162
1885	P15	5	832	10	11	160
1886	P15	5	836	11	10	159
1887	P15	5	840	10	11	158	164	165
1888	P15	1	844	10	10	156
1889	P15	1	848	11	10	155
1890	P15	1	852	10	11	155
1891	P15	1	856	10	10	155
1892	P15	1	860	10	10	154
1893	P15	1	864	11	10	153
1894	P15	1	868	10	10	153
1895	P15	1	872	10	10	152
1896	P15	1	876	9	10	150
1897	P15	1	880	10	10	149
1898	P15	1	884	10	9	147
1899	P15	1	888	9	10	146
1900	P15	1	892	10	9	144
1901	P15	1	896	9	10	143
1902	P15	1	900	10	9	143	149	148
1903	P15	1	904	9	10	142
1904	P15	1	908	10	9	142
1905	P15	1	912	9	10	142
1906	P15	1	916	9	9	142
1907	P15	1	920	10	9	141
1908	P15	1	924	9	10	140
1909	P15	1	928	9	9	140
1910	P15	1	932	10	10	139
1911	P15	1	936	9	9	140
1912	P15	1	940	9	9	141
1913	P15	1	944	10	9	140
1914	P15	1	948	10	9	138
1915	P15	1	952	9	10	137
1916	P15	1	956	9	9	137
1917	P15	1	960	10	10	138	141	141
1918	P16	0	4	5	5	92
1919	P16	0	8	6	6	88
1920	P16	0	12	6	6	84
1921	P16	0	16	5	5	84
1922	P16	0	20	6	6	82
1923	P16	0	24	6	6	85
1924	P16	0	28	5	5	86
1925	P16	0	32	6	6	86
1926	P16	0	36	6	6	86
1927	P16	0	40	6	6	85
1928	P16	0	44	6	6	86
1929	P16	0	48	5	5	87
1930	P16	0	52	6	6	86
1931	P16	0	56	6	6	86
1932	P16	0	60	6	6	85	86	86
1933	P16	0	64	5	5	85
1934	P16	0	68	6	6	86
1935	P16	0	72	5	5	84
1936	P16	0	76	6	6	84
1937	P16	0	80	5	5	83
1938	P16	0	84	6	6	83
1939	P16	0	88	5	5	83
1940	P16	0	92	6	6	83
1941	P16	0	96	6	6	82
1942	P16	0	100	5	5	84
1943	P16	0	104	5	6	81
1944	P16	0	108	6	5	83
1945	P16	0	112	6	5	83
1946	P16	0	116	6	6	81
1947	P16	0	120	6	7	86	84	84
1948	P16	4	124	6	6	88
1949	P16	4	128	7	6	93
1950	P16	4	132	6	7	93
1951	P16	4	136	8	7	96
1952	P16	4	140	6	7	98
1953	P16	4	144	8	6	99
1954	P16	4	148	7	8	102
1955	P16	4	152	7	6	104
1956	P16	4	156	7	7	102
1957	P16	4	160	7	7	103
1958	P16	4	164	6	7	103
1959	P16	4	168	7	7	101
1960	P16	4	172	7	7	102
1961	P16	4	176	7	6	101
1962	P16	4	180	6	7	101	102	101
1963	P16	4	184	8	7	100
1964	P16	4	188	6	7	101
1965	P16	4	192	7	6	102
1966	P16	4	196	7	7	101
1967	P16	4	200	7	7	102
1968	P16	4	204	7	8	103
1969	P16	4	208	7	6	105
1970	P16	4	212	7	7	105
1971	P16	4	216	7	7	105
1972	P16	4	220	6	7	104
1973	P16	4	224	7	7	101
1974	P16	4	228	7	7	102
1975	P16	4	232	7	6	102
1976	P16	4	236	7	7	101
1977	P16	4	240	8	8	103	105	104
1978	P16	6	244	7	7	105
1979	P16	6	248	9	9	108
1980	P16	6	252	8	8	114
1981	P16	6	256	9	8	119
1982	P16	6	260	8	9	123
1983	P16	6	264	8	8	126
1984	P16	6	268	9	9	126
1985	P16	6	272	8	8	125
1986	P16	6	276	9	8	125
1987	P16	6	280	9	9	125
1988	P16	6	284	8	9	127
1989	P16	6	288	9	8	129
1990	P16	6	292	8	9	129
1991	P16	6	296	9	9	129
1992	P16	6	300	9	8	128	127	126
1993	P16	6	304	9	9	129
1994	P16	6	308	8	9	130
1995	P16	6	312	9	9	130
1996	P16	6	316	9	9	130
1997	P16	6	320	9	9	131
1998	P16	6	324	10	9	133
1999	P16	6	328	9	9	135
[truncated: 4,249 more rows]
